# Supplementary material for: Antimicrobial Efficacy of Trifluoro-Anilines Against Vibrio Species
Source: Int J Mol Sci. 2025 Jan 13;26(2):623. doi: 10.3390/ijms26020623 (PMC11765651; doi:10.3390/ijms26020623)
Supplement: Supplementary file 1 [file ijms-26-00623-s001.zip]

Archive with 1 entries (1 files):
- ijms-3391169-supplementary.pdf
